# Supplementary material for: Two new species of Lobrathium Mulsant & Rey (Coleoptera, Staphylinidae, Paederinae) from China
Source: Zookeys. 2014 Oct 16;(447):125–31. doi: 10.3897/zookeys.447.8217 (PMC4205752; doi:10.3897/zookeys.447.8217)
Supplement: XML Treatment for Lobrathium jianqingi [file zookeys.447.8217-treatment1.xml]

<!DOCTYPE tp:taxon-treatment
  PUBLIC "-//TaxonX//DTD Taxonomic Treatment Publishing DTD v0 20100105//EN" "tax-treatment-NSO.dtd">
<tp:taxon-treatment xmlns:tp="http://www.plazi.org/taxpub"><tp:treatment-meta><kwd-group><label>Taxon classification</label><kwd><named-content content-type="kingdom">Animalia</named-content></kwd><kwd><named-content content-type="order">Coleoptera</named-content></kwd><kwd><named-content content-type="family">Staphylinidae</named-content></kwd></kwd-group><mixed-citation publication-type="journal"><person-group><name><surname>Lü</surname><given-names>Ze-Kan</given-names></name><name><surname>Li</surname><given-names>Li-Zhen</given-names></name></person-group><article-title>Two new species of <italic><tp:taxon-name><tp:taxon-name-part taxon-name-part-type="genus">Lobrathium</tp:taxon-name-part></tp:taxon-name></italic> Mulsant &amp; Rey (<tp:taxon-name><tp:taxon-name-part taxon-name-part-type="order">Coleoptera</tp:taxon-name-part></tp:taxon-name>, <tp:taxon-name><tp:taxon-name-part taxon-name-part-type="family">Staphylinidae</tp:taxon-name-part></tp:taxon-name>, <tp:taxon-name><tp:taxon-name-part taxon-name-part-type="subfamily">Paederinae</tp:taxon-name-part></tp:taxon-name>) from China</article-title><source>Zookeys</source><day>16</day><month>10</month><year>2014</year><volume>2014</volume><issue>447</issue><fpage>125</fpage><lpage>131</lpage><pub-id pub-id-type="doi">10.3897/zookeys.447.8217</pub-id></mixed-citation></tp:treatment-meta><tp:nomenclature><tp:taxon-name>
                        <tp:taxon-name-part taxon-name-part-type="genus">Lobrathium</tp:taxon-name-part>
                        <tp:taxon-name-part taxon-name-part-type="species">jianqingi</tp:taxon-name-part>
                        <object-id xmlns:xlink="http://www.w3.org/1999/xlink" content-type="zoobank" xlink:type="simple">http://zoobank.org/03A1E854-D49F-4F6A-AE4D-3F9AE603791D</object-id>
                    </tp:taxon-name><tp:taxon-authority>Lü &amp; Li</tp:taxon-authority><tp:taxon-status xmlns:xlink="http://www.w3.org/1999/xlink" xlink:type="simple">sp. n.</tp:taxon-status><xref ref-type="fig" rid="F1">Fig. 1</xref></tp:nomenclature><tp:treatment-sec sec-type="Type material"><title>Type material.</title><p>Holotype: ♂, labelled ‘China: Guangxi Prov., Shangsi County, Shiwanda Shan N. R., <named-content xmlns:xlink="http://www.w3.org/1999/xlink" content-type="dwc:verbatimCoordinates" xlink:type="simple">21°54'16"N, 107°54'13"E</named-content>, 300–500 m, 25.IV.2011, Zhu, Peng &amp; Zhai leg. / HOLOTYPE [red], <italic><tp:taxon-name><tp:taxon-name-part taxon-name-part-type="genus">Lobrathium</tp:taxon-name-part> <tp:taxon-name-part taxon-name-part-type="species">jianqingi</tp:taxon-name-part></tp:taxon-name></italic> sp. n., Lü &amp; Li det. 2014, SNUC’. Paratype, 1 ♀: same data as holotype.</p></tp:treatment-sec><tp:treatment-sec sec-type="Description"><title>Description.</title><p>Body length 6.84–7.34 mm, length of forebody 3.73–3.78 mm. Habitus as in Fig. <xref ref-type="fig" rid="F1">1A</xref>. Coloration: body black, elytra with blue hue and subcircular large yellow spot, this spot reaching neither suture, nor lateral or posterior margins; legs black with paler tarsi, antennae blackish brown to dark brown.</p><fig id="F1" position="float" orientation="portrait"><label>Figure 1.</label><caption><p><italic><tp:taxon-name><tp:taxon-name-part taxon-name-part-type="genus">Lobrathium</tp:taxon-name-part> <tp:taxon-name-part taxon-name-part-type="species">jianqingi</tp:taxon-name-part></tp:taxon-name></italic>. <bold>A</bold> habitus <bold>B</bold> aedeagus in lateral view <bold>C</bold> aedeagus in ventral view <bold>D</bold> male sternite VII <bold>E</bold> male sternite VIII <bold>F</bold> female tergite VIII <bold>G</bold> female sternite VIII <bold>H</bold> female tergites IX–X. Scale bars: <bold>A</bold> 1 mm, <bold>B</bold>–<bold>H</bold> 0.5 mm.</p></caption><graphic xmlns:xlink="http://www.w3.org/1999/xlink" xlink:href="zookeys-447-125-g001.jpg" position="float" orientation="portrait" xlink:type="simple" id="oo_32800.jpg"/></fig><p>Head weakly transverse (HW/HL 1.23–1.28); posterior angles broadly rounded, weakly marked; punctation dense and coarse, sparser in median dorsal portion; interstices without microsculpture. Eyes large, approximately half as long as distance from posterior margin of eye to neck in dorsal view. Antenna slender, 2.22 mm long.</p><p>Pronotum 1.13–1.24 times as long as broad and 0.90–0.97 times as wide as head, lateral margins weakly convex in dorsal view; punctation similar to that of head, midline with broad and complete impunctate band; interstices without microsculpture.</p><p>Elytra distinctly broader and longer than pronotum (EW/PW 1.33–1.39; EL/PL 1.08–1.17), humeral angles marked; punctation dense and coarse; interstices without microsculpture and glossy. Hind wings fully developed.</p><p>Abdomen narrower than elytra; punctation very fine and dense, dorsal surface nearly matt; posterior margin of tergite VII with palisade fringe.</p><p>Male: Sternites III–VI unmodified; sternite VII (Fig. <xref ref-type="fig" rid="F1">1D</xref>) strongly transverse with median impression posteriorly, this impression impunctate in the middle and on either side of middle with pubescence diagonally directed postero-mediad, posterior margin broadly and deeply concave; sternite VIII (Fig. <xref ref-type="fig" rid="F1">1E</xref>) weakly oblong, with pronounced long median impression, this impression with numerous modified, short and stout black setae, posterior excision relatively deep and almost U-shaped; aedeagus (Figs <xref ref-type="fig" rid="F1">1B, C</xref>) 1.37 mm long, ventral process long and spear-shaped apically in ventral view.</p><p>Female: Posterior margin of tergite VIII (Fig. <xref ref-type="fig" rid="F1">1F</xref>) weakly convex; posterior margin of sternite VIII (Fig. <xref ref-type="fig" rid="F1">1E</xref>) broadly convex; tergite IX (Fig. <xref ref-type="fig" rid="F1">1H</xref>) undivided anteriorly; tergite X of subovoid shape.</p></tp:treatment-sec><tp:treatment-sec sec-type="Distribution and natural history"><title>Distribution and natural history.</title><p>The type locality is situated in the Shiwanda Shan Natural Reserve, to the south of Shangsi, southern Guangxi. The specimens were found on the bank of a stream at altitudes of 300–500 m.</p></tp:treatment-sec><tp:treatment-sec sec-type="Etymology"><title>Etymology.</title><p>The species is named after Jian-Qing Zhu, one of collectors of the type specimens.</p></tp:treatment-sec><tp:treatment-sec sec-type="Remarks"><title>Remarks.</title><p>In external characters (moderate size, black body, elytra with large subcircular yellow spot), the chaetotaxy of the male sternites VII and VIII and the morphology of the aedeagus (especially long ventral process), <italic><tp:taxon-name><tp:taxon-name-part taxon-name-part-type="genus">Lobrathium</tp:taxon-name-part> <tp:taxon-name-part taxon-name-part-type="species">jianqingi</tp:taxon-name-part></tp:taxon-name></italic> is most similar to <italic><tp:taxon-name><tp:taxon-name-part taxon-name-part-type="genus">Lobrathium</tp:taxon-name-part> <tp:taxon-name-part taxon-name-part-type="species">anatinum</tp:taxon-name-part></tp:taxon-name></italic> Li &amp; Li, 2013 from Guangxi. The new species is distinguished from <italic><tp:taxon-name><tp:taxon-name-part taxon-name-part-type="genus">Lobrathium</tp:taxon-name-part> <tp:taxon-name-part taxon-name-part-type="species">anatinum</tp:taxon-name-part></tp:taxon-name></italic> by the more deeply concave posterior margin of the male sternite VII, the deeper posterior excision of the oblong male sternite VIII, and by the shape of the ventral process of the aedeagus in lateral view. For illustrations of <italic><tp:taxon-name><tp:taxon-name-part taxon-name-part-type="genus">Lobrathium</tp:taxon-name-part> <tp:taxon-name-part taxon-name-part-type="species">anatinum</tp:taxon-name-part></tp:taxon-name></italic> see <xref ref-type="bibr" rid="B5">Li et al. (2013a)</xref>.</p></tp:treatment-sec><ref-list><ref id="B5"><mixed-citation xmlns:xlink="http://www.w3.org/1999/xlink" xlink:type="simple"><person-group><name name-style="western"><surname>Li</surname><given-names>W-R</given-names></name><name name-style="western"><surname>Zhao</surname><given-names>M-J</given-names></name><name name-style="western"><surname>Dai</surname><given-names>C-C</given-names></name><name name-style="western"><surname>Li</surname><given-names>L-Z</given-names></name></person-group> (<year>2013a</year>) <article-title>New species and records of <italic><tp:taxon-name><tp:taxon-name-part taxon-name-part-type="genus">Lobrathium</tp:taxon-name-part></tp:taxon-name></italic> Mulsant &amp; Rey (<tp:taxon-name><tp:taxon-name-part taxon-name-part-type="order">Coleoptera</tp:taxon-name-part></tp:taxon-name>, <tp:taxon-name><tp:taxon-name-part taxon-name-part-type="family">Staphylinidae</tp:taxon-name-part></tp:taxon-name>, <tp:taxon-name><tp:taxon-name-part taxon-name-part-type="subfamily">Paederinae</tp:taxon-name-part></tp:taxon-name>) from China.</article-title><source>ZooKeys</source><volume>304</volume>: <fpage>49</fpage>–<lpage>81</lpage>. doi: <ext-link ext-link-type="doi" xlink:href="10.3897/zookeys.304.5406" xlink:type="simple">10.3897/zookeys.304.5406</ext-link></mixed-citation></ref></ref-list></tp:taxon-treatment>
