# Supplementary material for: Two new species of Lobrathium Mulsant & Rey (Coleoptera, Staphylinidae, Paederinae) from China
Source: Zookeys. 2014 Oct 16;(447):125–31. doi: 10.3897/zookeys.447.8217 (PMC4205752; doi:10.3897/zookeys.447.8217)
Supplement: XML Treatment for Lobrathium atanggei [file zookeys.447.8217-treatment2.xml]

<!DOCTYPE tp:taxon-treatment
  PUBLIC "-//TaxonX//DTD Taxonomic Treatment Publishing DTD v0 20100105//EN" "tax-treatment-NSO.dtd">
<tp:taxon-treatment xmlns:tp="http://www.plazi.org/taxpub"><tp:treatment-meta><kwd-group><label>Taxon classification</label><kwd><named-content content-type="kingdom">Animalia</named-content></kwd><kwd><named-content content-type="order">Coleoptera</named-content></kwd><kwd><named-content content-type="family">Staphylinidae</named-content></kwd></kwd-group><mixed-citation publication-type="journal"><person-group><name><surname>Lü</surname><given-names>Ze-Kan</given-names></name><name><surname>Li</surname><given-names>Li-Zhen</given-names></name></person-group><article-title>Two new species of <italic><tp:taxon-name><tp:taxon-name-part taxon-name-part-type="genus">Lobrathium</tp:taxon-name-part></tp:taxon-name></italic> Mulsant &amp; Rey (<tp:taxon-name><tp:taxon-name-part taxon-name-part-type="order">Coleoptera</tp:taxon-name-part></tp:taxon-name>, <tp:taxon-name><tp:taxon-name-part taxon-name-part-type="family">Staphylinidae</tp:taxon-name-part></tp:taxon-name>, <tp:taxon-name><tp:taxon-name-part taxon-name-part-type="subfamily">Paederinae</tp:taxon-name-part></tp:taxon-name>) from China</article-title><source>Zookeys</source><day>16</day><month>10</month><year>2014</year><volume>2014</volume><issue>447</issue><fpage>125</fpage><lpage>131</lpage><pub-id pub-id-type="doi">10.3897/zookeys.447.8217</pub-id></mixed-citation></tp:treatment-meta><tp:nomenclature><tp:taxon-name>
                        <tp:taxon-name-part taxon-name-part-type="genus">Lobrathium</tp:taxon-name-part>
                        <tp:taxon-name-part taxon-name-part-type="species">atanggei</tp:taxon-name-part>
                        <object-id xmlns:xlink="http://www.w3.org/1999/xlink" content-type="zoobank" xlink:type="simple">http://zoobank.org/B28715BD-EBD3-4AF5-9EC5-ADA4909BC853</object-id>
                    </tp:taxon-name><tp:taxon-authority>Lü &amp; Li</tp:taxon-authority><tp:taxon-status xmlns:xlink="http://www.w3.org/1999/xlink" xlink:type="simple">sp. n.</tp:taxon-status><xref ref-type="fig" rid="F2">Fig. 2</xref><!--PageBreak--><!--PageBreak--></tp:nomenclature><tp:treatment-sec sec-type="Type material"><title>Type material.</title><p>Holotype: ♂, labelled ‘China: Yunnan Prov., Xishuangbanna, Nabanhe N. R., alt. 700 m, <named-content xmlns:xlink="http://www.w3.org/1999/xlink" content-type="dwc:verbatimCoordinates" xlink:type="simple">22°10'00"N, 100°39'38"E</named-content>, 1.VII.2004, Liang Tang leg. / HOLOTYPE [red], <italic><tp:taxon-name><tp:taxon-name-part taxon-name-part-type="genus">Lobrathium</tp:taxon-name-part> <tp:taxon-name-part taxon-name-part-type="species">atanggei</tp:taxon-name-part></tp:taxon-name></italic> sp. n., Lü &amp; Li det. 2014, SNUC’.</p></tp:treatment-sec><tp:treatment-sec sec-type="Description"><title>Description.</title><p>Body length 6.56 mm; length of forebody 3.11 mm. Habitus as in Fig. <xref ref-type="fig" rid="F2">2A</xref>. Coloration: body black, elytra with pronounced blue hue and small subcircular yellow spot, this spot reaching neither suture, nor lateral or posterior margins; legs black with paler tarsi, antennae blackish brown to dark yellow.</p><fig id="F2" position="float" orientation="portrait"><label>Figure 2.</label><caption><p><italic><tp:taxon-name><tp:taxon-name-part taxon-name-part-type="genus">Lobrathium</tp:taxon-name-part> <tp:taxon-name-part taxon-name-part-type="species">atanggei</tp:taxon-name-part></tp:taxon-name></italic>. <bold>A</bold> habitus <bold>B</bold> aedeagus in lateral view <bold>C</bold> aedeagus in ventral view <bold>D</bold> male sternite VII <bold>E</bold> male sternite VIII. Scale bars: <bold>A</bold> 1 mm, <bold>B</bold>–<bold>E</bold> 0.5 mm.</p></caption><graphic xmlns:xlink="http://www.w3.org/1999/xlink" xlink:href="zookeys-447-125-g002.jpg" position="float" orientation="portrait" xlink:type="simple" id="oo_32801.jpg"/></fig><p>Head almost as broad as long (HW/HL 1.05), posterior angles broadly rounded, weakly marked; punctation dense and coarse, sparser in median dorsal portion; interstices without microsculpture. Eyes large, more than half as long as distance from posterior margin of eye to neck in dorsal view. Antenna slender, 2.0 mm long.</p><p>Pronotum 1.24 times as long as broad and 0.94 times as wide as head, lateral margins weakly convex in dorsal view; punctation dense and coarser than that of head, midline with broad and complete impunctate band; interstices without microsculpture.</p><p>Elytra distinctly broader and longer than pronotum (EW/PW 1.42; EL/PL 1.55), humeral angles marked; punctation dense and coarse; interstices without microsculpture and glossy. Hind wings fully developed.</p><p>Abdomen narrower than elytra; punctation very fine and dense, dorsal surface matt; posterior margin of tergite VII with palisade fringe.</p><!--PageBreak--><p>Male: Sternites III–VI unmodified; sternite VII (Fig. <xref ref-type="fig" rid="F2">2D</xref>) strongly transverse, with pronounced median impression posteriorly, with sparse unmodified pubescence, and with broadly concave posterior margin; sternite VIII (Fig. <xref ref-type="fig" rid="F2">2E</xref>) weakly oblong, with deep median impression posteriorly, this impression with numerous modified, very short and stout black setae, posterior excision deep and almost U-shaped; aedeagus (Figs <xref ref-type="fig" rid="F2">2B, C</xref>) 1.10 mm long, ventral process somewhat asymmetric and of distinctive shape.</p><p>Female: unknown.</p></tp:treatment-sec><tp:treatment-sec sec-type="Distribution and natural history"><title>Distribution and natural history.</title><p>The type locality is situated in the Nabanhe Natural Reserve, to the northwest of Xishuangbanna, southwestern Yunnan. The holotype was found on the bank of a stream at an altitude of 700 m.</p></tp:treatment-sec><tp:treatment-sec sec-type="Etymology"><title>Etymology.</title><p>The species is named after Liang Tang (nickname “Atangge”), who collected the holotype.</p></tp:treatment-sec><tp:treatment-sec sec-type="Remarks"><title>Remarks.</title><p>In external characters (black body, weakly transverse head, slender pronotum, elytra with small subcircular spot), as well as the shape and chaetotaxy of the <!--PageBreak-->male sternites VII and VIII, <italic><tp:taxon-name><tp:taxon-name-part taxon-name-part-type="genus">Lobrathium</tp:taxon-name-part> <tp:taxon-name-part taxon-name-part-type="species">atanggei</tp:taxon-name-part></tp:taxon-name></italic> is similar to <italic><tp:taxon-name><tp:taxon-name-part taxon-name-part-type="genus">Lobrathium</tp:taxon-name-part> <tp:taxon-name-part taxon-name-part-type="species">ablectum</tp:taxon-name-part></tp:taxon-name></italic> Assing, 2012 from Hubei. The new species is readily distinguished from <italic><tp:taxon-name><tp:taxon-name-part taxon-name-part-type="genus">Lobrathium</tp:taxon-name-part> <tp:taxon-name-part taxon-name-part-type="species">ablectum</tp:taxon-name-part></tp:taxon-name></italic> by the somewhat smaller size, the pronounced blue hue of the body and a stout ventral process of the aedeagus. Regarding the morphology of the aedeagus (robust and with short ventral process), however, the new species is most similar to <italic><tp:taxon-name><tp:taxon-name-part taxon-name-part-type="genus">Lobrathium</tp:taxon-name-part> <tp:taxon-name-part taxon-name-part-type="species">quadrum</tp:taxon-name-part></tp:taxon-name></italic> Li, Solodovinikov &amp; Zhou, 2013 from Sichuan. It is distinguished from <italic><tp:taxon-name><tp:taxon-name-part taxon-name-part-type="genus">Lobrathium</tp:taxon-name-part> <tp:taxon-name-part taxon-name-part-type="species">quadrum</tp:taxon-name-part></tp:taxon-name></italic> by the pronounced blue hue of the body; the yellowish spot on elytra, reaching neither suture, nor lateral or posterior margins; the modifications of the male sternites VII–VIII (sternite VII with pronounced median impression posteriorly, sternite VIII with numerous modified, very short and stout black setae; deep posterior excision). For illustrations of <italic><tp:taxon-name><tp:taxon-name-part taxon-name-part-type="genus">Lobrathium</tp:taxon-name-part> <tp:taxon-name-part taxon-name-part-type="species">ablectum</tp:taxon-name-part></tp:taxon-name></italic> and <italic><tp:taxon-name><tp:taxon-name-part taxon-name-part-type="genus">Lobrathium</tp:taxon-name-part> <tp:taxon-name-part taxon-name-part-type="species">quadrum</tp:taxon-name-part></tp:taxon-name></italic> see <xref ref-type="bibr" rid="B2">Assing (2012)</xref> and <xref ref-type="bibr" rid="B8">X.-Y. Li et al. (2013)</xref>, respectively.</p></tp:treatment-sec><ref-list><ref id="B2"><mixed-citation xmlns:xlink="http://www.w3.org/1999/xlink" xlink:type="simple"><person-group><name name-style="western"><surname>Assing</surname><given-names>V</given-names></name></person-group> (<year>2012</year>) <article-title>A revision of East Palaearctic <italic><tp:taxon-name><tp:taxon-name-part taxon-name-part-type="genus">Lobrathium</tp:taxon-name-part></tp:taxon-name></italic> (<tp:taxon-name><tp:taxon-name-part taxon-name-part-type="order">Coleoptera</tp:taxon-name-part></tp:taxon-name>: <tp:taxon-name><tp:taxon-name-part taxon-name-part-type="family">Staphylinidae</tp:taxon-name-part></tp:taxon-name>: <tp:taxon-name><tp:taxon-name-part taxon-name-part-type="subfamily">Paederinae</tp:taxon-name-part></tp:taxon-name>).</article-title><source>Bonn Zoological Bulletin</source><volume>61</volume>: <fpage>49</fpage>–<lpage>128</lpage>.</mixed-citation></ref><ref id="B8"><mixed-citation xmlns:xlink="http://www.w3.org/1999/xlink" xlink:type="simple"><person-group><name name-style="western"><surname>Li</surname><given-names>XY</given-names></name><name name-style="western"><surname>Solodovnikov</surname><given-names>A</given-names></name><name name-style="western"><surname>Zhou</surname><given-names>HZ</given-names></name></person-group> (<year>2013</year>) <article-title>Four new species of the genus <italic><tp:taxon-name><tp:taxon-name-part taxon-name-part-type="genus">Lobrathium</tp:taxon-name-part></tp:taxon-name></italic> Mulsant et Rey from China.</article-title><source>Zootaxa</source><volume>3635</volume>: <fpage>569</fpage>–<lpage>578</lpage>. doi: <ext-link ext-link-type="doi" xlink:href="10.11646/zootaxa.3635.5.6" xlink:type="simple">10.11646/zootaxa.3635.5.6</ext-link></mixed-citation></ref></ref-list></tp:taxon-treatment>
